# Supplementary material for: On-Chip AC Electrothermal Pump for Pulsatile Perfusion
Source: Micromachines (Basel). 2026 Apr 17;17(4):492. doi: 10.3390/mi17040492 (PMC13118774; doi:10.3390/mi17040492)
Supplement: Supplementary file 1 [file micromachines-17-00492-s001.zip]

Archive with 1 entries (1 files):
- micromachines-4230728-supplementary-Video S1.mp4
